# Supplementary material for: Biological Equivalence of GGTA-1 Glycosyltransferase Knockout and Standard Porcine Pericardial Tissue Using 90-Day Mitral Valve Implantation in Adolescent Sheep
Source: Cardiovasc Eng Technol. 2021 Nov 24;13(3):363–72. doi: 10.1007/s13239-021-00585-0 (PMC9197892; doi:10.1007/s13239-021-00585-0)
Supplement: Supplementary file 1 — Supplementary file1 (XLSX 42 kb) [file 13239_2021_585_MOESM1_ESM.xlsx]

## Sheet: Sheet1
Ovine Weight
Ovine	Porcine Tissue	Ovine age at implant (months)		Ovine	Porcine Tissue	Ovine age at implant (months)
71606	GalKO	11.7		71697	Standard	10.6
71633	GalKO	11.3		71661	Standard	13
71614	GalKO	13.5		71654	Standard	13.1
71421	GalKO	28.6		71638	Standard	14.8
81184	GalKO	18.7		81201	Standard	18.6
All GalKO (median)		13.5		All Standard (median)		13.1
Ovine Age
Ovine	Porcine Tissue	Ovine weight at implant (kg)		Ovine	Porcine Tissue	Ovine weight at implant (kg)
71606	GalKO	55		71697	Standard	54
71633	GalKO	54		71661	Standard	63
71614	GalKO	57		71654	Standard	55
71421	GalKO	58		71638	Standard	60.5
81184	GalKO	55		81201	Standard	60
All GalKO (median)		55.8		All Standard (median)		58.5
Ovine Biochemistry
Urea
Ovine	Porcine Tissue	Urea (mmol/L) (normal range: 3.57 - 12.50)
		Day				Mean	SD
		0	0+30	0+60	0+90
71606	GalKO	5.4	8.1	6.4	7.4	6.83	1.18
71633	GalKO	5.2	6.6	6.9	7	6.43	0.83
71614	GalKO	8.5	7.5	8.8	9.7	8.63	0.91
71421	GalKO	5.8	7	7.5	7.4	6.93	0.78
81184	GalKO	7.3	10.4	10.3	8.7	9.18	1.47
All GalKO (mean)		6.44	7.92	7.98	8.04	7.6	1.22
Ovine	Porcine Tissue	Urea (mmol/L) (normal range: 3.57 - 12.50)
		Day				Mean	SD
		0	0+30	0+60	0+90
71697	Standard	6.7	7.7	8.9	9.3	8.15	1.18
71661	Standard	5.9	7.6	6.5	7.8	6.95	0.9
71654	Standard	7.6	9.4	n/a	n/a	8.5	1.27
71638	Standard	9.2	6.3	6.9	5.7	7.03	1.53
81201	Standard	6.2	10.6	11.7	9.5	9.5	2.38
All Standard (mean)		7.12	8.32	8.5	8.075	8.026	0.614375
Creatinine
Ovine	Porcine Tissue	Creatinine (µmol/L) (normal range: 106.1 - 168.0)
		Day				Mean	SD
		0	0+30	0+60	0+90
71606	GalKO	93	110	112	121	109	11.7
71633	GalKO	105	108	117	128	114.5	10.3
71614	GalKO	103	110	109	124	111.5	8.9
71421	GalKO	103	123	116	115	114.3	8.3
81184	GalKO	106	112	139	124	120.3	14.6
All GalKO (mean)		102	112.6	118.6	122.4	113.92	4.22
Ovine	Porcine Tissue	Creatinine (µmol/L) (normal range: 106.1 - 168.0)
		Day				Mean	SD
		0	0+30	0+60	0+90
71697	Standard	97	89	124	136	111.5	22.2
71661	Standard	113	109	115	106	110.8	4
71654	Standard	105	126	n/a	n/a	115.5	14.9
71638	Standard	115	116	112	123	116.5	4.7
81201	Standard	91	109	120	109	107.3	12
All Standard (mean)		104.2	109.8	117.75	118.5	112.32	6.82463
Glucose
Ovine	Porcine Tissue	Glucose (mmol/L) (normal range: 2.4 - 5.7)
		Day				Mean	SD
		0	0+30	0+60	0+90
71606	GalKO	3.5	3.7	3.8	4.4	3.85	0.39
71633	GalKO	4	3.7	4.3	5.9	4.48	0.98
71614	GalKO	4.5	4.2	4.9	4.3	4.48	0.31
71421	GalKO	3.3	3.5	3.6	3.3	3.43	0.15
81184	GalKO	4.9	4.6	4.5	4.4	4.6	0.22
All GalKO (mean)		4.04	3.94	4.22	4.46	4.168	0.51
Ovine	Porcine Tissue	Glucose (mmol/L) (normal range: 2.4 - 5.7)
		Day				Mean	SD
		0	0+30	0+60	0+90
71697	Standard	4.4	4.1	3.9	4.6	4.25	0.31
71661	Standard	4.2	3.8	3.9	3.9	3.95	0.17
71654	Standard	3.3	3.9	n/a	n/a	3.6	0.42
71638	Standard	3.3	3.5	3.3	3.3	3.35	0.1
81201	Standard	3.7	3	4.8	3.4	3.73	0.77
All Standard (mean)		3.78	3.66	3.975	3.8	3.776	0.129832
Sodium
Ovine	Porcine Tissue	Sodium (mmol/L) (normal range: 145 - 152)
		Day				Mean	SD
		0	0+30	0+60	0+90
71606	GalKO	146	143	148	147	146	2.16
71633	GalKO	148	141	143	145	144.3	2.99
71614	GalKO	146	148	141	142	144.3	3.3
71421	GalKO	150	147	148	147	148	1.41
81184	GalKO	148	146	152	148	148.5	2.52
All GalKO (mean)		147.6	145	146.4	145.8	146.22	1.99
Ovine	Porcine Tissue	Sodium (mmol/L) (normal range: 145 - 152)
		Day				Mean	SD
		0	0+30	0+60	0+90
71697	Standard	148	144	143	143	144.5	2.38
71661	Standard	143	144	147	145	144.8	1.71
71654	Standard	146	145	n/a	n/a	145.5	0.71
71638	Standard	146	147	146	147	146.5	0.58
81201	Standard	146	145	143	148	145.5	2.08
All Standard (mean)		145.8	145	144.75	145.75	145.36	0.529937
Potassium
Ovine	Porcine Tissue	Potassium (mmol/L) (normal range: 3.9 - 5.4)
		Day				Mean	SD
		0	0+30	0+60	0+90
71606	GalKO	4.5	4.5	4.5	5.2	4.68	0.35
71633	GalKO	4.3	4.2	4.4	5	4.48	0.36
71614	GalKO	4.7	5.6	4.2	4.5	4.75	0.6
71421	GalKO	4.8	4.7	4.8	4.5	4.7	0.14
81184	GalKO	4.6	4.4	5.1	4.3	4.6	0.36
All GalKO (mean)		4.58	4.68	4.6	4.7	4.642	0.11
Ovine	Porcine Tissue	Potassium (mmol/L) (normal range: 3.9 - 5.4)
		Day				Mean	SD
		0	0+30	0+60	0+90
71697	Standard	5.4	4.5	4.2	4.1	4.55	0.59
71661	Standard	4	4.6	4.9	4.4	4.48	0.38
71654	Standard	4.5	5.1	n/a	n/a	4.8	0.42
71638	Standard	4.7	5	4.8	5	4.88	0.15
81201	Standard	4.8	4.5	5.1	5.3	4.93	0.35
All Standard (mean)		4.68	4.74	4.75	4.7	4.728	0.0330404
Chloride
Ovine	Porcine Tissue	Chloride (mmol/L) (normal range: 95 - 103)
		Day				Mean	SD
		0	0+30	0+60	0+90
71606	GalKO	105	102	107	106	105	2.16
71633	GalKO	105	101	104	105	103.8	1.89
71614	GalKO	105	105	102	104	104	1.41
71421	GalKO	111	103	103	109	106.5	4.12
81184	GalKO	104	108	107	103	105.5	2.38
All GalKO (mean)		106	103.8	104.6	105.4	104.96	1.11
Ovine	Porcine Tissue	Chloride (mmol/L) (normal range: 95 - 103)
		Day				Mean	SD
		0	0+30	0+60	0+90
71697	Standard	105	103	99	103	102.5	2.52
71661	Standard	105	104	103	105	104.3	0.96
71654	Standard	105	96	n/a	n/a	100.5	6.36
71638	Standard	106	108	105	105	106	1.41
81201	Standard	101	102	102	102	101.8	0.5
All Standard (mean)		104.4	102.6	102.25	103.75	103.02	0.999166
Bicarbonate
Ovine	Porcine Tissue	Bicarbonate (mmol/L) (normal range: 21 - 28)
		Day				Mean	SD
		0	0+30	0+60	0+90
71606	GalKO	24	24	23	26	24.3	1.3
71633	GalKO	26	26	23	24	24.8	1.5
71614	GalKO	23	28	24	24	24.8	2.2
71421	GalKO	21	26	27	23	24.3	2.8
81184	GalKO	27	20	22	23	23	2.9
All GalKO (mean)		24.2	24.8	23.8	24	24.24	0.74
Ovine	Porcine Tissue	Bicarbonate (mmol/L) (normal range: 21 - 28)
		Day				Mean	SD
		0	0+30	0+60	0+90
71697	Standard	28	25	28	27	27	1.4
71661	Standard	24	26	28	25	25.6	1.7
71654	Standard	25	34	n/a	n/a	29.5	6.4
71638	Standard	25	23	28	25	25.3	2.1
81201	Standard	31	23	23	27	26	3.8
All Standard (mean)		26.6	26.2	26.75	26	26.68	0.347311
Plasma Proteins
Ovine	Porcine Tissue	Plasma Proteins (g/L) (normal range 60 - 93 g/L)
		Day				Mean	SD
		0	0+30	0+60	0+90
71606	GalKO	83	73	80	78	78.5	4.2
71633	GalKO	79	77	78	60	73.5	9
71614	GalKO	77	72	73	75	74.3	2.2
71421	GalKO	75	77	77	79	77	1.6
81184	GalKO	75	73	81	74	75.8	3.6
All GalKO (mean)		77.8	74.4	77.8	73.2	75.82	2.02
Ovine	Porcine Tissue	Plasma Proteins (g/L)
		Day				Mean	SD
		0	0+30	0+60	0+90
71697	Standard	83	80	74	74	77.8	4.5
71661	Standard	79	78	73	77	76.8	2.6
71654	Standard	76	74	n/a	n/a	75	1.4
71638	Standard	79	77	78	80	78.5	1.3
81201	Standard	70	76	76	75	74.3	2.9
All Standard (mean)		77.4	77	75.25	76.5	76.48	0.933966
Calcium
Ovine	Porcine Tissue	Calcium (mmol/L) (normal range: 2.87 - 3.24)
		Day				Mean	SD
		0	0+30	0+60	0+90
71606	GalKO	2.51	2.4	2.66	2.5	2.52	0.11
71633	GalKO	2.5	2.3	2.37	2.35	2.38	0.09
71614	GalKO	2.54	2.67	2.56	2.74	2.63	0.09
71421	GalKO	2.52	2.45	2.48	2.54	2.5	0.04
81184	GalKO	2.38	2.31	2.49	2.34	2.38	0.08
All GalKO (mean)		2.49	2.426	2.512	2.494	2.482	0.11
Ovine	Porcine Tissue	Calcium (mmol/L) (normal range: 2.87 - 3.24)
		Day				Mean	SD
		0	0+30	0+60	0+90
71697	Standard	2.6	2.53	2.65	2.52	2.58	0.06
71661	Standard	2.57	2.56	2.59	2.76	2.62	0.09
71654	Standard	2.39	2.39	n/a	n/a	2.39	0
71638	Standard	2.51	2.63	2.58	2.57	2.57	0.05
81201	Standard	2.5	2.56	2.59	2.54	2.55	0.04
All Standard (mean)		2.514	2.534	2.6025	2.5975	2.542	0.0446785
Phosphorus
Ovine	Porcine Tissue	Phosphorus (mmol/L) (normal range: 1.61 - 2.36)
		Day				Mean	SD
		0	0+30	0+60	0+90
71606	GalKO	2.2	2.32	1.54	1.64	1.93	0.39
71633	GalKO	2	2.38	2.05	2.41	2.21	0.21
71614	GalKO	1.78	1.94	2.14	1.36	1.81	0.33
71421	GalKO	1.89	2.33	2.51	1.73	2.12	0.37
81184	GalKO	1.41	2.28	2.31	1.84	1.96	0.42
All GalKO (mean)		1.856	2.25	2.11	1.796	2.006	0.16
Ovine	Porcine Tissue	Phosphorus (mmol/L) (normal range: 1.61 - 2.36)
		Day				Mean	SD
		0	0+30	0+60	0+90
71697	Standard	1.96	2.46	1.83	1.76	2	0.32
71661	Standard	1.43	1.68	2.17	1.7	1.75	0.31
71654	Standard	2.23	2.74	n/a	n/a	2.49	0.36
71638	Standard	1.88	1.62	1.64	1.82	1.74	0.13
81201	Standard	1.86	2.04	1.93	1.59	1.86	0.19
All Standard (mean)		1.872	2.108	1.8925	1.7175	1.968	0.160609
Magnesium
Ovine	Porcine Tissue	Magnesium (mmol/L) (normal range: 0.91 - 2.80)
		Day				Mean	SD
		0	0+30	0+60	0+90
71606	GalKO	0.81	1.06	0.91	0.92	0.93	0.1
71633	GalKO	1.04	1	1.02	1.1	1.04	0.04
71614	GalKO	0.86	0.74	1	0.88	0.87	0.11
71421	GalKO	0.91	0.91	1.01	1.05	0.97	0.07
81184	GalKO	0.81	0.76	0.86	0.76	0.8	0.05
All GalKO (mean)		0.886	0.894	0.96	0.942	0.922	0.09
Ovine	Porcine Tissue	Magnesium (mmol/L) (normal range: 0.91 - 2.80)
		Day				Mean	SD
		0	0+30	0+60	0+90
71697	Standard	0.94	0.92	0.95	0.93	0.94	0.01
71661	Standard	0.86	0.87	0.84	0.87	0.86	0.01
71654	Standard	0.99	1.02	n/a	n/a	1.01	0.02
71638	Standard	0.91	0.91	0.93	0.86	0.9	0.03
81201	Standard	0.83	0.81	0.94	0.89	0.87	0.06
All Standard (mean)		0.906	0.906	0.915	0.8875	0.916	0.0115569
Total Bilirubin
Ovine	Porcine Tissue	Total Bilirubin (µmol/L) (normal range: 1.71 - 8.55)
		Day				Mean	SD
		0	0+30	0+60	0+90
71606	GalKO	< 3	< 3	< 3	< 3	n/a	n/a
71633	GalKO	< 3	3	< 3	< 3	n/a	n/a
71614	GalKO	3	3	< 3	< 3	n/a	n/a
71421	GalKO	< 3	3	< 3	< 3	n/a	n/a
81184	GalKO	4	< 3	< 3	4	n/a	n/a
71697	Standard	< 3	3	< 3	< 3	n/a	n/a
71661	Standard	< 3	3	< 3	< 3	n/a	n/a
71654	Standard	< 3	3	n/a	n/a	n/a	n/a
71638	Standard	3	< 3	< 3	< 3	n/a	n/a
81201	Standard	< 3	< 3	< 3	< 3	n/a	n/a
Alkaline Phosphatase
Ovine	Porcine Tissue	Alkaline phosphatese (U/L) (normal range 65 - 462 U/L)
		Day				Mean	SD
		0	0+30	0+60	0+90
71606	GalKO	163	153	129	136	145.3	15.5
71633	GalKO	139	154	134	137	141	8.9
71614	GalKO	245	112	183	149	172.3	56.5
71421	GalKO	268	179	221	158	206.5	48.7
81184	GalKO	138	110	97	87	108	22.1
All GalKO (mean)		190.6	141.6	152.8	133.4	154.62	36.91
Ovine	Porcine Tissue	Alkaline phosphatese (U/L) (normal range 65 - 462 U/L)
		Day				Mean	SD
		0	0+30	0+60	0+90
71697	Standard	119	162	163	139	145.8	21
71661	Standard	131	132	131	133	131.8	1
71654	Standard	111	96	n/a	n/a	103.5	10.6
71638	Standard	152	118	118	82	117.5	28.5
81201	Standard	219	126	100	155	150	51.2
All Standard (mean)		146.4	126.8	128	127.25	129.72	9.53785
Gamma glutamyl Transferases
Ovine	Porcine Tissue	Gamma glutamyl Transferases (U/L) (normal range 39 - 100 U/L)
		Day				Mean	SD
		0	0+30	0+60	0+90
71606	GalKO	57	59	60	65	60.3	3.4
71633	GalKO	52	62	58	51	55.8	5.2
71614	GalKO	63	72	118	87	85	24.1
71421	GalKO	49	55	48	52	51	3.2
81184	GalKO	49	55	69	49	55.5	9.4
All GalKO (mean)		54	60.6	70.6	60.8	61.52	13.53
Ovine	Porcine Tissue	Gamma glutamyl Transferases (U/L) (normal range 39 - 100 U/L)
		Day				Mean	SD
		0	0+30	0+60	0+90
71697	Standard	49	77	49	55	57.5	13.3
71661	Standard	53	59	61	58	57.8	3.4
71654	Standard	61	64	n/a	n/a	62.5	2.1
71638	Standard	56	55	58	61	57.5	2.7
81201	Standard	51	67	55	55	57	7
All Standard (mean)		54	64.4	55.75	57.25	58.46	4.56417
Aspartate aminotransferase (AST)
Ovine	Porcine Tissue	AST (U/L) (normal range 58 - 178)
		Day				Mean	SD
		0	0+30	0+60	0+90
71606	GalKO	80	79	89	89	84.3	5.5
71633	GalKO	110	60	55	56	70.3	26.6
71614	GalKO	110	72	118	87	96.8	21.1
71421	GalKO	101	103	109	126	109.8	11.4
81184	GalKO	104	103	268	141	154	78
All GalKO (mean)		101	83.4	127.8	99.8	103.04	32.03
Ovine	Porcine Tissue	AST (U/L) (normal range 58 - 178)
		Day				Mean	SD
		0	0+30	0+60	0+90
71697	Standard	107	111	104	86	102	11.1
71661	Standard	106	81	84	98	92.3	11.8
71654	Standard	114	94	n/a	n/a	104	14.1
71638	Standard	436	547	227	282	373	145.9
81201	Standard	100	113	103	125	110.3	11.3
All Standard (mean)		172.6	189.2	129.5	147.75	156.32	26.4038
Alanine transaminase (ALT)
Ovine	Porcine Tissue	ALT (U/L) (normal range 22 - 38)
		Day				Mean	SD
		0	0+30	0+60	0+90
71606	GalKO	18	13	14	15	15	2.2
71633	GalKO	24	11	10	12	14.3	6.6
71614	GalKO	20	13	14	16	15.8	3.1
71421	GalKO	25	22	24	23	23.5	1.3
81184	GalKO	21	19	19	23	20.5	1.9
All GalKO (mean)		21.6	15.6	16.2	17.8	17.82	4
Ovine	Porcine Tissue	ALT (U/L) (normal range 22 - 38)
		Day				Mean	SD
		0	0+30	0+60	0+90
71697	Standard	28	11	21	21	20.3	7
71661	Standard	21	19	15	22	19.3	3.1
71654	Standard	< 5	17	n/a	n/a	n/a	n/a
71638	Standard	50	70	37	39	49	15.1
81201	Standard	26	27	21	29	25.8	3.4
All Standard (mean)		31.25	28.8	23.5	27.75	28.6	3.23484
Ovine Haemolysis
Ovine	Porcine Tissue	Plasma free Haemoglobin (g/dL) (normal range: 0.000 - 0.004)
		Day				Mean	SD
		0	0+30	0+60	0+90
71606	GalKO	0.007	0.009	0.001	0.008	0.0063	0.0036
71633	GalKO	0.012	0.008	0.007	0.006	0.0083	0.0026
71614	GalKO	0.009	0.008	0.004	0.006	0.0068	0.0022
71421	GalKO	0.007	0.008	0.004	0.007	0.0065	0.0017
81184	GalKO	0.01	0.004	0.003	0.01	0.0068	0.0038
All GalKO (mean)		0.009	0.0074	0.0038	0.0074	0.0069	0.0008
Ovine	Porcine Tissue	Plasma free Haemoglobin (g/dL) (normal range: 0.000 - 0.004)
		Day				Mean	SD
		0	0+30	0+60	0+90
71697	Standard	0.005	0.009	0.012	0.008	0.0085	0.0029
71661	Standard	0.014	0.017	0.005	0.015	0.0128	0.0053
71654	Standard	0.006	0.008	n/a	n/a	0.007	0.0014
71638	Standard	0.004	0.024	0.016	0.006	0.0125	0.0093
81201	Standard	0.008	0.014	0.006	0.009	0.0093	0.0034
All Standard (mean)		0.0074	0.0144	0.00975	0.0095	0.01002	0.00295279
Ovine Coagulation
Prothrombin ratio
Ovine	Porcine Tissue	Prothrombin ratio (%)
		Day				Mean	SD
		0	0+30	0+60	0+90
71606	GalKO	40	40	36	26	35.5	6.6
71633	GalKO	43	40	n/a	27	36.7	8.5
71614	GalKO	37	21	31	27	29	6.7
71421	GalKO	20	22	26	25	23.3	2.8
81184	GalKO	24	28	29	n/a	27	2.7
All GalKO (mean)		32.8	30.2	30.5	26.25	30.3	2.71888
Ovine	Porcine Tissue	Prothrombin ratio (%)
		Day				Mean	SD
		0	0+30	0+60	0+90
71697	Standard	39	39	35	28	35.3	5.2
71661	Standard	37	29	26	24	29	5.7
71654	Standard	36	23	n/a	n/a	29.5	9.2
71638	Standard	26	21	23	26	24	2.5
81201	Standard	25	24	26	25	25	0.8
All Standard (mean)		32.6	27.2	27.5	25.75	28.56	2.99092
Activated Partial Thromboplastin clotting Time (aPTT)
Ovine	Porcine Tissue	aPTT (s) (normal range 9.3 - 13.3 s)
		Day				Mean	SD
		0	0+30	0+60	0+90
71606	GalKO	29.4	32.7	36.5	35.7	33.58	3.23
71633	GalKO	30.8	31.5	n/a	30.1	30.8	0.7
71614	GalKO	31.5	33.2	30.8	32.1	31.9	1.02
71421	GalKO	28.6	38.7	34.9	33.7	33.98	4.17
81184	GalKO	30.2	28.9	28.5	n/a	29.2	0.89
All GalKO (mean)		30.1	33	32.675	32.9	31.892	1.38585
Ovine	Porcine Tissue	aPTT (s) (normal range 9.3 - 13.3 s)
		Day				Mean	SD
		0	0+30	0+60	0+90
71697	Standard	32.9	35.6	32.1	30.6	32.8	2.1
71661	Standard	35.4	25.1	38.2	35.5	33.55	5.78
71654	Standard	32.8	32.8	n/a	n/a	32.8	0
71638	Standard	30.4	34.2	31.4	29.6	31.4	2.01
81201	Standard	34.5	37.2	35.3	33.4	35.1	1.6
All Standard (mean)		33.2	32.98	34.25	32.275	33.13	0.817367
Fibrinogen
Ovine	Porcine Tissue	Fibrinogen (g/L) (normal range: 2 - 5)
		Day				Mean	SD
		0	0+30	0+60	0+90
71606	GalKO	2.5	1.9	2	1.5	1.98	0.41
71633	GalKO	2.9	3	n/a	1.7	2.53	0.72
71614	GalKO	2	2.4	2.5	1.8	2.18	0.33
71421	GalKO	1.9	2.4	2.2	2.1	2.15	0.21
81184	GalKO	2.2	1.9	2.8	n/a	2.3	0.46
All GalKO (mean)		2.3	2.32	2.375	1.775	2.228	0.280134
Ovine	Porcine Tissue	Fibrinogen (g/L) (normal range: 2 - 5)
		Day				Mean	SD
		0	0+30	0+60	0+90
71697	Standard	3.2	1.9	1.8	1.9	2.2	0.67
71661	Standard	2.1	1.8	3	1.8	2.18	0.57
71654	Standard	2	1.9	n/a	n/a	1.95	0.07
71638	Standard	2	1.2	1.7	2	1.73	0.38
81201	Standard	2.1	1.9	2.7	1.5	2.05	0.5
All Standard (mean)		2.28	1.74	2.3	1.8	2.022	0.30133
Ovine Haematology
Red Blood Cell count (RBC)
Ovine	Porcine Tissue	RBC (1012/L) (normal range: 8 - 18)
		Day				Mean	SD
		0	0+30	0+60	0+90
71606	GalKO	12	10.8	10.8	11.9	11.38	0.67
71633	GalKO	11.6	10.4	11.3	8.9	10.55	1.21
71614	GalKO	11.5	12.2	11.9	11.1	11.68	0.48
71421	GalKO	12.4	13.4	12.6	11.1	12.38	0.95
81184	GalKO	14.4	11.8	14.5	15	13.93	1.44
All GalKO (mean)		12.38	11.72	12.22	11.6	11.984	1.27
Ovine	Porcine Tissue	RBC (1012/L) (normal range: 8 - 18)
		Day				Mean	SD
		0	0+30	0+60	0+90
71697	Standard	12.9	12.2	14.3	14.1	13.38	1
71661	Standard	12.5	11.6	12.4	12.6	12.28	0.46
71654	Standard	11.1	12.6	n/a	n/a	11.85	1.06
71638	Standard	12.4	12.5	11.9	12.1	12.23	0.28
81201	Standard	13.1	12.9	13.6	14.1	13.43	0.54
All Standard (mean)		12.4	12.36	13.05	13.225	12.634	0.443441
Haemoglobin
Ovine	Porcine Tissue	Haemoglobin (g/dL) (normal range: 9 - 15)
		Day				Mean	SD
		0	0+30	0+60	0+90
71606	GalKO	12.7	12.1	11.9	12.8	12.38	0.44
71633	GalKO	12.1	11.5	12.5	9.5	11.4	1.33
71614	GalKO	12.9	13.6	13.7	12.4	13.15	0.61
71421	GalKO	12.1	13.8	12.8	11.4	12.75	1.02
81184	GalKO	14.2	11.7	14.7	15	13.9	1.5
All GalKO (mean)		12.8	12.54	13.12	12.22	12.716	0.93
Ovine	Porcine Tissue	Haemoglobin (g/dL) (normal range: 9 - 15)
		Day				Mean	SD
		0	0+30	0+60	0+90
71697	Standard	12.5	12.6	14.8	14.1	13.5	1.13
71661	Standard	13.3	12.9	14	14	13.55	0.54
71654	Standard	11.2	12.6	n/a	n/a	11.9	0.99
71638	Standard	12.3	13.7	12.4	12.6	12.75	0.65
81201	Standard	12.9	12.9	13.9	13.9	13.4	0.58
All Standard (mean)		12.44	12.94	13.775	13.65	13.02	0.626716
Haematocrit
Ovine	Porcine Tissue	Haematocrit (L/L) (normal range: 0.27 - 0.45)
		Day				Mean	SD
		0	0+30	0+60	0+90
71606	GalKO	0.37	0.35	0.35	0.37	0.36	0.01
71633	GalKO	0.37	0.35	0.39	0.3	0.35	0.04
71614	GalKO	0.38	0.4	0.39	0.37	0.39	0.01
71421	GalKO	0.39	0.43	0.39	0.35	0.39	0.03
81184	GalKO	0.45	0.37	0.47	0.46	0.44	0.05
All GalKO (mean)		0.392	0.38	0.398	0.37	0.386	0.04
Ovine	Porcine Tissue	Haematocrit (L/L) (normal range: 0.27 - 0.45)
		Day				Mean	SD
		0	0+30	0+60	0+90
71697	Standard	0.39	0.4	0.48	0.45	0.43	0.04
71661	Standard	0.41	0.4	0.43	0.43	0.42	0.02
71654	Standard	0.35	0.42	n/a	n/a	0.39	0.05
71638	Standard	0.39	0.41	0.38	0.38	0.39	0.01
81201	Standard	0.4	0.41	0.44	0.44	0.42	0.02
All Standard (mean)		0.388	0.408	0.4325	0.425	0.41	0.0197795
Mean Corpuscular Volume (MCV)
Ovine	Porcine Tissue	MCV (fL) (normal range: 28 - 40)
		Day				Mean	SD
		0	0+30	0+60	0+90
71606	GalKO	31	32	32	31	31.5	0.6
71633	GalKO	32	34	35	34	33.8	1.3
71614	GalKO	33	33	33	33	33	0
71421	GalKO	31	32	31	32	31.5	0.6
81184	GalKO	31	31	32	31	31.3	0.5
All GalKO (mean)		31.6	32.4	32.6	32.2	32.22	1.12
Ovine	Porcine Tissue	MCV (fL) (normal range: 28 - 40)
		Day				Mean	SD
		0	0+30	0+60	0+90
71697	Standard	30	33	34	33	32.5	1.7
71661	Standard	33	34	35	34	34	0.8
71654	Standard	32	33	n/a	n/a	32.5	0.7
71638	Standard	31	33	32	31	31.8	1
81201	Standard	31	32	32	31	31.5	0.6
All Standard (mean)		31.4	33	33.25	32.25	32.46	0.833167
Mean Corpuscular Haemoglobin Concentration (MCHC)
Ovine	Porcine Tissue	MCHC (g/dL) (normal range: 31 - 34)
		Day				Mean	SD
		0	0+30	0+60	0+90
71606	GalKO	34	35	34	35	34.5	0.6
71633	GalKO	33	33	32	32	32.5	0.6
71614	GalKO	34	34	35	34	34.3	0.5
71421	GalKO	31	32	33	33	32.3	1
81184	GalKO	32	32	31	33	32	0.8
All GalKO (mean)		32.8	33.2	33	33.4	33.12	1.18
Ovine	Porcine Tissue	MCHC (g/dL) (normal range: 31 - 34)
		Day				Mean	SD
		0	0+30	0+60	0+90
71697	Standard	32	32	31	31	31.5	0.6
71661	Standard	32	32	33	33	32.5	0.6
71654	Standard	32	33	n/a	n/a	32.5	0.7
71638	Standard	32	33	33	33	32.8	0.5
81201	Standard	32	31	32	32	31.8	0.5
All Standard (mean)		32	32.2	32.25	32.25	32.22	0.119024
Mean Corpuscular Haemoglobin (MCH)
Ovine	Porcine Tissue	MCH (pg) (normal range: 8 - 12)
		Day				Mean	SD
		0	0+30	0+60	0+90
71606	GalKO	11	11	11	11	11	0
71633	GalKO	10	11	11	11	10.8	0.5
71614	GalKO	11	11	12	11	11.8	0.5
71421	GalKO	10	10	10	10	10	0
81184	GalKO	10	10	10	10	10	0
All GalKO (mean)		10.4	10.6	10.8	10.6	10.72	0.76
Ovine	Porcine Tissue	MCH (pg) (normal range: 8 - 12)
		Day				Mean	SD
		0	0+30	0+60	0+90
71697	Standard	10	10	10	10	10	0
71661	Standard	11	11	11	11	11	0
71654	Standard	10	11	n/a	n/a	10.5	0.7
71638	Standard	10	11	10	10	10.3	0.5
81201	Standard	10	10	10	10	10	0
All Standard (mean)		10.2	10.6	10.25	10.25	10.36	0.184842
White Blood Cell count (WBC)
Ovine	Porcine Tissue	WBC (109/L) (normal range: 4 - 12)
		Day				Mean	SD
		0	0+30	0+60	0+90
71606	GalKO	6.1	6.2	7.4	9.1	7.2	1.4
71633	GalKO	4.9	6.6	7.5	4.5	5.88	1.42
71614	GalKO	6.7	8.1	9.5	6.7	7.75	1.34
71421	GalKO	6.8	6.7	5.7	6.2	6.35	0.51
81184	GalKO	9.5	8.1	7.8	8.7	8.53	0.75
All GalKO (mean)		6.8	7.14	7.58	7.04	7.142	1.06
Ovine	Porcine Tissue	WBC (109/L) (normal range: 4 - 12)
		Day				Mean	SD
		0	0+30	0+60	0+90
71697	Standard	6.9	5.5	6.7	7.5	6.65	0.84
71661	Standard	6.1	9.6	6.1	6.4	7.05	1.71
71654	Standard	6.2	6.7	n/a	n/a	6.45	0.35
71638	Standard	4.6	6.8	7.2	7.9	6.63	1.42
81201	Standard	6.4	6.2	7.6	7.3	6.88	0.68
All Standard (mean)		6.04	6.96	6.9	7.275	6.732	0.528731
Platelets
Ovine	Porcine Tissue	Platelets (109/L) (normal range 356 - 984 10^9/L)
		Day				Mean	SD
		0	0+30	0+60	0+90
71606	GalKO	485	690	424	426	506.3	125.7
71633	GalKO	370	486	322	89	316.8	166.7
71614	GalKO	513	467	325	294	399.8	106.6
71421	GalKO	545	454	418	280	424.3	110
81184	GalKO	466	555	460	352	458.3	83.1
All GalKO (mean)		475.8	530.4	389.8	288.2	421.1	70.68
Ovine	Porcine Tissue	Platelets (109/L) (normal range 356 - 984 10^9/L)
		Day				Mean	SD
		0	0+30	0+60	0+90
71697	Standard	502	683	390	296	467.8	166.4
71661	Standard	50	46	109	37	60.5	32.8
71654	Standard	314	363	n/a	n/a	338.5	34.7
71638	Standard	253	228	216	299	249	36.7
81201	Standard	340	238	233	199	252.5	60.9
All Standard (mean)		291.8	311.6	237	207.75	273.66	48.0148
Reticulocytes ratio
Ovine	Porcine Tissue	Reticulocytes ratio (%) (normal range 0.03 - 0.51 %)
		Day				Mean	SD
		0	0+30	0+60	0+90
71606	GalKO	0.07	0.1	0.02	0.02	0.05	0.04
71633	GalKO	0.1	0.11	0.03	0.07	0.08	0.04
71614	GalKO	0.04	0.06	0.06	0.03	0.05	0.02
71421	GalKO	0.03	0.04	0.03	0.1	0.05	0.03
81184	GalKO	0.08	0.04	0.04	0.07	0.06	0.02
All GalKO (mean)		0.064	0.07	0.036	0.058	0.058	0.01
Ovine	Porcine Tissue	Reticulocytes ratio (%) (normal range 0.03 - 0.51 %)
		Day				Mean	SD
		0	0+30	0+60	0+90
71697	Standard	0.12	0.1	0.03	0.08	0.08	0.04
71661	Standard	0.14	0.06	0.15	0.14	0.12	0.04
71654	Standard	0.04	0.04	n/a	n/a	0.04	0
71638	Standard	0.06	0.03	0.01	0.04	0.04	0.02
81201	Standard	0.14	0.06	0.06	0.05	0.08	0.04
All Standard (mean)		0.1	0.058	0.0625	0.0775	0.072	0.0189341
